# Supplementary material for: Methyl Caffeate Binds to IQGAP1 and Inhibits the Senescence-Associated Secretory Phenotype in Senescent Cells
Source: Int J Mol Sci. 2026 Jun 9;27(12):5199. doi: 10.3390/ijms27125199 (PMC13299695; doi:10.3390/ijms27125199)
Supplement: Supplementary file 1 [file ijms-27-05199-s001.zip]

Archive with 1 entries (1 files):
- ijms-4316271-supplementary.pdf
